# Supplementary material for: Simulating the psychological and neural effects of affective touch with soft robotics: an experimental study
Source: Front Robot AI. 2024 Nov 29;11:1419262. doi: 10.3389/frobt.2024.1419262 (PMC11638054; doi:10.3389/frobt.2024.1419262)
Supplement: Supplementary file 2 [file Table1.xlsx]

## Sheet: Data summary
Number	Social Touch Questionaire Score	age	gender	ethicity	slow human activation	fast human activation	slow brush activation	fast brush activation	slow robot activation	fast robot activation	slow human pleasure	fast human pleasure	slow brush pleasure	fast brush pleasure	slow robot pleasure	fast robot pleasure	slow human Verbal description	fast human Verbal description	slow brush Verbal description	fast brush Verbal description	slow robot Verbal description	fast robot Verbal description
P5	14	23	f	Any other white background	0.24	0.5	0.04	0.83	0.15	0.86	0.86	0.5	0.95	0.16	0.85	0.1	at first didn't really like it, make me remember my mum when she's nervous she'd rub my hand, or family members' hand. Kind of relax me	different from others, not anything that I could associate with. I wasn't counting, I felt like concentrated.	felt cozy, lots of love. Make me think of my cat nezlling next to me. Like him showing me affection. However at the end of each stroke, before it turn directions, the tip of the brissles make the sensation from nice to not the same sensation, tickles hairs.	a little on the annoying side when brush on the arm hair	at first a litle weird. It reminds me a familiar touch. It reminds me of inbetween sensation, e.g. inbetween sheet..hand.. Moving in a bed, with acompany of someone else. Accidental touch (needs to consult with recordings)	reminds me of pacing, with backpack. i was counting in my head. Couldn't wait for it to end. Cause intervals ? The first one felt more organic, this one is more steady
P24	20	57	m	white British	0.82	0.77	0.5	0.89	0.83	0.96	0.68	0.78	0.37	0.31	0.9	0.96	Two things came to my mind. I have hair on my arm. It was okay, pleasant, nothing negative. Remind me of cat - my master is stroking me.	The touch felt human, so felt warmer.	with machine I can go for a long time. Others no and I waited to stop	I dislike it more and more as it went on.	rocking motion and again the hair is not involved. Pleasant but prefer the one before (Robot Fast touch). But I prefer these than the brush.	Loved it. As no hair, so the hair on my arm not stimulated. Felt like heart beat. Like when you are lying with somebody and feeling their heartbeat, blood pumping.
P8	20	24	m	Any other white background	0.79	0.8	0.66	0.67	0.88	0.81	0.84	0.81	0.69	0.71	0.89	0.81	Something gentle, comfortable, very relaxing. Also the effect was much stronger in the very last one that you did.[Was it the force?]. No. I had the sensation because from them on ... more effective. I felt more sensitive as a mindset.	It felt harder than the other brush (participant thought this was brush). It felt longer every time.	seems of course less human. It was always the same. Every time it case, it is exactly the same as before. [Researcher: you mena human hand is not exactly the same?] Yes... [Which for you, it's good?] Yeah. (Human hand would have had more variety so that feels better and less mechanical).	It was very simular to the other one (slow brush). I don't know, maybe the other was more gentle, this one is like someone's brush away some dirty stuff off my arm. Sensation was really really similar to the other brush (slow brush).	I like the other one, the other robot (fast robot). The sense of safety is the same. Also, I like, I have this feeling of progression. When it starts, i had the impression that you feel the start, then when it goes on, the other steps are smoother, that you dont feel. like the last two you don't feel the break there's a break behind them.[What do you mean by progression?]i mean like I felt when i…	I felt the sensation is like progression. Like slowly progressive movement or something.I like it. Also, I don't know, I had this feeling of safety. [Researcher: is it associated with any of your memories or..] No. I don't know. I felt as if something is getting bigger, but not that bigger to be dangerous. [So it's getting bigger makes you feel safe?] Kind of, yeah.
P7	21	21	f	Any other white background	0.48	0.46	0.38	0.55	0.6	0.68	0.64	0.51	0.73	0.73	0.7	0.62	I think it's more relaxing. Slower, more calming, and also more nicer, more plsaurable. The other one (fast human touch) was medium, is just like a random touch, this is both more calming and nicer because of the speed I think.	Maybe a bit less pleasant than the brush. It's quite medium, cause not as calming as brush. I prefer the brush, it's softer.	Quite pleasant and soft. Also because of the slowness it's more relaxing, sleepy, calming. It is less arousing.	I found that softer. I think it's more pleasant. But also a bit less intense. You feel less, but more pleasant because of the material.	This one is quie nice. But a bit less calming comparing with the brush. But it is still pleasant because of the slow movement Compare with human slow touch, (this one is) a bit less calming, but I guess both same level of enjoyment, but this one maybe more like arousing and the other one (human slow touch) is more calming.	It's quite a smooth movement, so it's nice. But it's also I guess a bit short. It's not very relaxing, but not unpleasant.
P20	24	40	f	White British	0.43	0.5	0.5	0.66	0.57	0.4	0.57	0.63	0.56	0.76	0.62	0.52	it was more localised than brush and robot touch, particularly than the brush touch, due to the shape of the brush. The lighter fur of the brush reassuring level of pressure. It is less stimulating than the brush for the similar level of pressure.	nice. The demo was a slighter touch and more stimulation. But it's vary person to person the intensity.	felt reassuring, but less stimulating. Felt like slightly stronger pressure (than Brush Fast). Subtle difference from more stimulating to reassuring.	definitely more pleasarable. More active. Felt more superficid, like it was interacting with hair on my skin. When pressure is harder felt more in the skin. Interaciting with hair makes it more active. Definitely an anticipation effect.	felt much more organic, like some variation in the intensity, which made it felt organic. Felt like it's longer, cause maybe slower. Slower pace is more comfortable. Felt more comforting, felt like human. the feeling of variability made it not like machine but human touch. it was less stimulating than brush, more in the reassuring territory. a bit more pressure to the muscular level.(this partici…	slightly pleasant. What was intersting is I become very aware of what I was wearing - the whole cuff. As there are more contactng points, some feeling is transferred all around the cloth.
P12	26	24	f	Any other white background	0.59	0.75	0.19	0.55	0.78	0.43	0.93	0.57	0.85	0.91	0.86	0.34	Caring, trustful, really calm, soft. [What do you think make it trustful?] I think probably the temperature, the pressure. And the skin. And I think it's the sound as well. Because they all have different sound and that's the most pleasant sound.	It's like somebody touching you but they are doing it in the wrong way. They think it's caring, but (unclear). It's still nice, but it's a bit weird.	It's really slow, sensitive, careful, maybe like feather playing around when we were kid	remind of my cat, tickly, playful	I couldn't compare to anything, it's like quite hard to make (comparison). After some time it's kind of calming. The first one's still, you try to compare.. like what is this feeling. But after a while you compare to caring, like caring touch, kind of like a stroke.[Where does the "care" come from?] I think it's the time, like, after some time, it continues. the repetition.	It's really hectic. It's not continuously, it's like (making hand guesture of chopping like). Maybe it more like tapping you.
P25	26	31	m	Chinese	0.38	0.49	0.5	0.54	0.41	0.56	0.97	0.7	0.5	0.68	0.69	0.66	This is the best one I felt. Also from when I did this experiment before. I couldn't remember the other part (touches) except this one. Cause I remember last time I said it's like a mother's touch. This time is still the same feeling. But I couldn't rememmber what I said about other touches. This is the most memorable one. This is the most comfortable one I feel this time(among all the stimulatio…	The first moment you touched I immediately know it is your hand. I would say I didn't use my imagination as much as last time. The first time my mind probably can flow somewhere. This time I even almost fall asleep.	Feel differently from beginning to end. It depends on the touch point. Cause the shape is .. Which means the brush can totally touch to my hair, sometimes only touch the middle, the middle is harder. It make me feel like a cat tail. But if you only touch me use the tip, that make me feel uncomforbable at times. That's why I put in a range.	First few second still give me some imagination in my mind, it's like a mataphor ranging from a naughty cat. The first one want you to play with him or her, but you ignore him or her, and afterwards. it would be the same just every time the first few seconds i have random feeling. My mind then stop thinking and i know it's just brush. Compare with the other one, the other ones (slow brush, robot …	First few movement I felt like an external creature. Later on feel more comfortable. Afterwards, I forgot about I am wearing it. I fogot to mention actually that when it started, the warm temperature make you feel comfortable and safe.	Once you put it on, I already know what to expect cause the previous one (robot touch). The first movement it's like an external thing trying to get inside of my body. And afterwards it's become like an internal movement, it's like part of my body integrating with my body. In the end it felt like my vessel is beating, rather than the machine. Probably the movement stimulate the vessel here so it …
P14	27	54	m	white British	0.41	0.71	0.21	0.47	0.2	0.62	0.66	0.65	0.84	0.69	0.6	0.36	it was warm, compare to the previous (BF). I can tell it's a person, it felt human. But it's just a finger. This wasn't a normal way you get ouched, cause normally one use a whole hand. This wasn't a normal way you get ouched, not within the vocabulary	initially feel hot. The sound make me conscious of dry skin. The movement made me felt like I'm being painted. Felt mechanical, level of pleasure slowly.	calmed. Really pleasant feeling	the activation reduces over time, as novelty wanes. The repetition make me associate with machine, not with a person. Cat's tail. Felt less living	I was visualising the feeling. Couldn't tell positive or negative. There was this void making, didn't feel like it is a thing. Couldn't figure the object felt like, like an abscent of, probably thinking of being hydraulic, felt liquid	slightly less pleasant . Doesn't felt stroke, more like contraction. Repetitive.
P15	28	25	m	Any other white background	0.75	0.85	0.75	0.58	0.71	0.62	0.88	0.68	0.88	0.7	0.87	0.61	more relaxing compare to HF	different. Still cuddling, but without affection, cause a bit too fast.	I liked it more than the fast brush. Cause it's slower. It is as pleasant as the cuddling machine (MS). More relaxing	feel nice. My hair makes it less intense, it going against my hair. If there were no hair, it maybe felt more pleasant	really relaxing. Feels like some cuddling. Maybe cause the repetitive movement	I wasn't really thinking. Not make me feel anything
P17	29	34	prefer not to say	any other mixed background	0.5	0.62	0.54	0.5	0.36	0.5	0.87	0.28	0.4	0.38	0.6	0.5	relaxation. If I don't have to sit up, I might fell asleep	a bit annoying. If it continue without the break it be frustrating	borderline ticklish. Unusual	a bit more abrasive and direct in the movement. The first one(HS) allow me to have a calm thought process. This one I find it difficult to concentrate.	very subtle. The touch waves as opposed ..? Slightly pleasurable, not extremely. Like a light massage.	the sound like heart beat. The touch felt impratial
P19	29	prefer not to say	m	any other Asian background	0.04	0.74	0.06	0.83	0.38	0.41	0.92	0.8	0.95	0.83	0.61	0.68	relaxing similar to Brush Slow. Difference is the body warmth which makes me more comfortable.	sleepy at first. A little more energy than just caressing. Comfortable but alerting	feel like my dog. So soft make me sleepy and cuddly. Very relaxing.	this is faster. More alerting, compare with Human Fast. Sleepier.	This is the weirdest one. Multi direction. Felt alien and unfamiliar.	unfamiliar. The sequence and the stimulation felt unfamiliar.
P6	30	28	f	Any other white background	0.87	0.85	0.65	0.91	0.42	0.31	0.92	0.9	0.86	0.62	0.85	0.66	it is slow, more intense. Feels better than previous one (human fast)	more pleasurable. More intense, nicer feeling.	very nice, soft as a cat. Quite pleasurable and relaxing.	less relaxing, more energising. Less pleasurable. Feel somethong happing not specifically nice or not nice. As it is always the same position on the arm for some time, caused losing of sensitivity.	its actually quite neutral. Very light, neutral, more like a massage. If felt quite nice but very light, I wouldn't mind more pressure.	more neutral, less pleasurable, but not unpleasurable. Doesn't make me feel anything
P18	36	26	f	white British	0.84	0.69	0.71	0.73	0.68	0.67	0.86	0.74	0.73	0.4	0.47	0.72	quite pleasant. Getting warmer. The longer it went on, I want to start giggling. Don't know why, maybe a bit ticklish.	pleasant, soft, remind me of plant called rabbit ear	quite relaxing. Make think about eyelash/brush	felt rougher than last one (BS). At beginning make me think spider. Arm felt colder.	slightly uncomfortable, but wasn't uncomfortable, maybe cause unfamiliar. Slightly annoying.	neutral. More sensitive at first, less sensitive later
P13	38	28	f	Any other white background	0.32	0.89	0.36	0.62	0.3	0.79	0.87	0.15	0.63	0.76	0.78	0.5	Really comfortable, soothing, pleasant, relaxed	Not the best feeling, like jumping around. Didn't make me feel comfortable. It didn't irritate me or anything but it wasn't pleasant. If I had the choose between if it would continute for 2 minutes or 5 minutes I would be like "2minutes please, don't do it for 5minutes". Strong pressure. I don't feel I would get anxious from it but I would prefer I don't have this kind of touch.	It was very soothing and calming. However with more time I felt it became more stronger, the feeling and the pressure, it may feel slightly anxious, thinking if it will be keep going and going stronger.	Very soothing, it's the brush itself and the texture. It reminds me of ah.. I was cuddling a dog today. It was as soft as the dog. Like it was really soft and nice. and i as like oh~~ . I guess cause i know the material I am familiar with it, so it's really comfortable with it. It's pleasant. It was really active.	It's very soothing, I think it's the fact that it moves like it moves too smoothly, I think the haptic thing of it, it's just different, it's really pleasant.I guess the sound with your eyes closed, you can still hear...(unclear) It's nice.. Weird, [Researcher: when you say weird, can you explain more? unfamiliar?] yeah i thin it's unfamiliar, it's almost too smooth [but you just said it' snot sm…	The other one (robot slow) were like soothing and more and more relaxed. This one's like pinching a little bit, not relaxing, kind of like an alarm clock, like vibration, a notification or sth.keep alert..active. It wasn't unpleasant I wouldn' tsay, cause it's quite soft the touch itself. But it's just like how the pressure, how you feel it, how the interval, how the rhythm is, how that comes thr…
P16	39	21	f	white British	0.66	0.7	0.58	0.82	0.65	0.74	0.79	0.58	0.84	0.53	0.9	0.7	at the beginning, I was with busy guess (what it is). Not overly uncomfortable	wasn't as nice as the one before (HS). When first starting, I thought a lot. Then I just get used to it. Stopped thinking	it's satisfying, slightly ticklish	at start (felt) ticklish, then it's not ticklish. Not as nice as slow brush. Slightly make me think of my cat	I like this one. I like it wrap around the whole arm. It's smooth. It's like fun blood pressure machine, but more fun.	funky, interesting, cause it's not normal.
P22	40	26	m	any other Asian background	0.72	0.65	0.7	0.71	0.68	0.76	0.72	0.68	0.62	0.6	0.68	0.66	Warm, felt more like human hand	felt like the brush	spike, ticklish. Neutrual negative	more like cat fur	felt more like massage	ticklish
P23	40	35	f	Any other white background	0.63	0.5	0.62	0.72	0.76	0.72	0.61	0.33	0.65	0.6	0.85	0.77	was nicer. Like touching velvet, more smoother. Warmer than the Human Fast touch.	didn't like it. Felt like touching something synthetic. It was something to do with the sound, also the warm temperature-like biting a wool jumper.	felt more gentle than the Brush Fast touch. Not sure felt the hair. Quite smooth.	felt like the distance between you and the object is further away. First time is next to my skin, the movement is more enjoyable.	that was very nice. I enjoyed that. More feeling of something pressing than touching me.	previous one (Slow Robot touch) was more enjoyable. This one felt more mechanical. The Slow Robot touch felt more natural. The sound of this one is mechanical. The presses were shorter.
P11	43	24	f	chinese	0.42	0.53	0.29	0.56	0.62	0.67	0.62	0.55	0.54	0.59	0.73	0.38	Kind of soothing. Lke every time you pass and did it again, the first time it's like.. not startle but unexpected sort ot, then you get used to it and there's a rythm to it so. I think (it felt soothing) cause your hand is dry. If your hand's sweaty, it would be another experience. If your hand was sweaty I don't think I'll enjoy it.	Mildy stronger (in activation) than the previous one (human slow). Ddin't make me feel that much different (than human slow).	felt like ticklish, but very mild, so I can think of other things, (means not attension seeking)	very soft, nice. Other than that not much different than brush slow(BS)	feeling like blood pressure taken. Also feeling like being under water, like water fluctuating onto the skin.	I don't really like this one. Feels like electrick shock, like impulse. Not as comforting as the previous one (MS).
P21	47	28	f	any other Asian background	0.24	0.02	0.89	0.81	0.5	0.81	0.39	0.02	0.12	0.41	0.41	0.79	first was awckward. As time goes by became different. Somebody touching my skin is very awkward. It came from my experience when I was younger. The group of girls hated me, I didn't communicate with those girls. I don't like to be touched. At the end it felt ddifferent, annoyed.	very tickling. Felt like my skin is worn out, bleached and sting.	uncomfortable, stinging and hurt a bit. Skin sensitive.	same touchness when I brush face with cosmetics. Little bit more comfy than (Human Fast). I prefer robot/machine. Human and brush touch are more tickling, robot touch is less tickling.	intensified a bit more. Felt the same.	little bit calm, cause similar to massage. Slower than heart beat
P9	49	23	f	Chinese	0.83	0.98	0.69	0.63	0.83	0.6	0.39	0.5	0.67	0.98	0.77	0.5	I feel..want to resist. I don't know now many rounds it is. At least the first five rounds I wanted to resist, but for the last few rounds I just gave up (resisting). [researcher:Because? Is there a reason?] because I know it's gonna touch me.[Researcher: is that you rejected it because you feel like.. human..] Human. [so you don't like another human touch you?]No.	first few ones felt nervous, reason was don’t' want other people touching me. Last few rounds felt okay, like human fingers	feels ichy, but more ichy (than brush fast)	ichy. Relax, soft, make me want to sleep. Fur feeling. Not strong feeling but comfortable	feels comfortable, more acceptable compare with the last time (familiarisation session). Now it doesn't feel like animal. Feel like water wave.	not much feeling, cause it goes straight back & forward. Compare with MS, this one is more like machine, cause machine has …alive things don't know (indicating MS feels alive) it familarise easier.
P4	51	24	m	Chinese	0.83	0.94	0.89	0.65	0.87	0.77	0.95	0.95	0.95	0.62	0.89	0.78	at the beginning felt like ASMR. This feeling decaying (as it continues).		at biginning a little ichy, want to move my arm, then the ichy dissappeared. When got used to it, quite comfortable	my skin is familiar with this sensation. No obvious changes	the first touch is a bit weird. The rythem is more complex than the previous one (fast robot). Felt like massage. Gradually the feeling decay.	feel like ordinary touch, like someone touch me by his finger. Generally positive. Definitely not uncomfortable
P10	53	24	f	Chinese	0.6	0.74	0.7	0.62	0.87	0.42	0.45	0.77	0.71	0.69	0.11	0.42	I guess it's okay. But it feels like that this touch is intentional, I know you are doing it, feels like for sth.	Feels like I'm touching myself. I kind of like it.	I don't feel much difference (than fast brush).	Definitely feels better than the other one (robot fast). Like a soft brush. It's like a gentle touch.	I don't like it. It makes me feel nervous. And I think this touch is sticky and wet, it's very unpleasant, [Researcher: could you explain why it makes you feel unpleasant?] Because it's not feel like a normal touch to me.	it's okay. The first time was unpredictable, later you kind of get used to it.
